# Supplementary material for: 2-Chloro-N-(2,3-dichloro­phen­yl)acetamide
Source: Acta Crystallogr Sect E Struct Rep Online. 2008 Jan 11;64(Pt 2):o419. doi: 10.1107/S1600536808000408 (PMC2960157; doi:10.1107/S1600536808000408)
Supplement: Supplementary file 2 [file e-64-0o419-Isup2.hkl]

# 
# h,k,l, Fc-squared, Fo-squared, sigma(Fo-squared) and status flag 
# 
data_I
_shelx_title ' GA30 P21/N' 
_shelx_refln_list_code          4 
_shelx_F_calc_maximum      154.63 
_exptl_crystal_F_000       480.00 
_reflns_d_resolution_high  0.8384 
 
loop_ 
 _symmetry_equiv_pos_as_xyz 
 'x, y, z' 
 '-x+1/2, y+1/2, -z+1/2' 
 '-x, -y, -z' 
 'x-1/2, -y-1/2, z-1/2' 
 
_cell_length_a    11.7040 
_cell_length_b     4.7120 
_cell_length_c    17.5030 
_cell_angle_alpha  90.000 
_cell_angle_beta   99.760 
_cell_angle_gamma  90.000 
 
_shelx_F_squared_multiplier     1.000 
 
loop_ 
 _refln_index_h 
 _refln_index_k 
 _refln_index_l 
 _refln_F_squared_calc 
 _refln_F_squared_meas 
 _refln_F_squared_sigma 
 _refln_observed_status 
   2   0   0      957.50      947.06      5.42 o 
   4   0   0     7482.39     6142.80     26.09 o 
   6   0   0     2365.56     1945.82     12.38 o 
   8   0   0        1.89        3.07      0.48 o 
  10   0   0     2369.93     2600.05     18.94 o 
  12   0   0      958.36      944.09      8.35 o 
   1   1   0     2461.69     2541.30     11.59 o 
   2   1   0     9545.74     8256.24     33.79 o 
   3   1   0     7980.37     6797.23     28.56 o 
   4   1   0      833.20      679.04      5.89 o 
   5   1   0       31.48       23.37      0.73 o 
   6   1   0     6558.95     5349.83     26.10 o 
   7   1   0      942.92      736.16      7.73 o 
   8   1   0     1217.02      987.20      9.80 o 
   9   1   0      231.66      218.34      4.87 o 
  10   1   0      747.27      951.82     10.49 o 
  11   1   0      171.49      168.81      4.08 o 
  12   1   0      134.13      132.48      2.83 o 
  13   1   0       92.34       77.83      1.73 o 
   0   2   0     1275.13     1136.05      7.61 o 
   1   2   0     1698.73     1585.70      9.22 o 
   2   2   0        4.88        8.56      0.55 o 
   3   2   0     1658.61     2440.54     17.23 o 
   4   2   0     1398.53     1118.26      9.45 o 
   5   2   0      204.79      159.27      3.43 o 
   6   2   0       81.07       68.75      2.05 o 
   7   2   0        5.29        6.80      0.66 o 
   8   2   0      584.89      540.09      7.46 o 
   9   2   0      415.92      507.92      7.45 o 
  10   2   0       34.31       64.44      1.98 o 
  11   2   0       95.02      127.48      3.08 o 
  12   2   0        0.04        0.37      0.73 o 
   1   3   0      641.78      666.19      6.33 o 
   2   3   0      326.59      342.05      4.52 o 
   3   3   0     1941.20     1793.35     12.01 o 
   4   3   0       27.23       20.14      0.73 o 
   5   3   0      122.33      112.58      2.72 o 
   6   3   0       94.26       81.82      2.31 o 
   7   3   0     1438.90     1130.50      9.12 o 
   8   3   0        0.11       -0.04      0.77 o 
   9   3   0       25.03       22.70      0.70 o 
  10   3   0       12.76       19.69      0.91 o 
  11   3   0      202.77      228.72      3.10 o 
   0   4   0      252.95      225.04      3.87 o 
   1   4   0      889.46      802.64     14.61 o 
   2   4   0       76.98       83.13      2.35 o 
   3   4   0      275.75      261.88      4.17 o 
   4   4   0       42.52       37.76      1.10 o 
   5   4   0      506.18      485.44      5.62 o 
   6   4   0       29.67       37.97      1.17 o 
   7   4   0        1.63        2.19      0.44 o 
   8   4   0        0.23        1.50      0.37 o 
   9   4   0      175.78      286.22      3.68 o 
   1   5   0       22.74       21.83      0.88 o 
   2   5   0       31.54       28.60      0.84 o 
   3   5   0      128.08      129.24      2.28 o 
   4   5   0       17.54       19.10      0.59 o 
   5   5   0        0.15        0.91      0.29 o 
   6   5   0      112.47      182.02      2.72 o 
 -13   0   1      121.77      104.94      2.20 o 
 -11   0   1       45.06       40.80      1.32 o 
  -9   0   1      238.29      275.91      5.53 o 
  -7   0   1       80.56       71.26      2.13 o 
  -5   0   1     1474.53     1243.94      9.09 o 
  -3   0   1     1230.82     1136.02      7.41 o 
  -1   0   1     1291.97     1054.82      6.27 o 
   1   0   1      420.77      462.60      2.64 o 
   3   0   1     2464.53     2281.13     11.19 o 
   5   0   1     5927.93     4518.52     21.04 o 
   7   0   1      144.65      122.75      2.83 o 
   9   0   1       17.28       11.60      0.81 o 
  11   0   1      218.19      249.27      4.94 o 
  13   0   1        0.06        1.39      0.37 o 
 -13   1   1       57.13       54.80      1.54 o 
 -12   1   1        1.06        1.98      0.51 o 
 -11   1   1      275.72      298.76      5.06 o 
 -10   1   1       52.28       66.42      2.02 o 
  -9   1   1      616.28      796.23      9.52 o 
  -8   1   1       31.90       36.36      1.24 o 
  -7   1   1        0.04        0.59      1.06 o 
  -6   1   1       85.79       87.00      2.31 o 
  -5   1   1     2253.77     1901.63     12.85 o 
  -4   1   1      449.91      415.41      5.06 o 
  -3   1   1      369.93      428.93      5.17 o 
  -2   1   1     1846.31     1813.49     11.42 o 
  -1   1   1     4014.27     4139.65     17.47 o 
   0   1   1     2745.84     2591.36     52.92 o 
   1   1   1        4.43       15.22      0.48 o 
   2   1   1       64.85       72.78      1.51 o 
   3   1   1      792.42      707.64      5.41 o 
   4   1   1      193.84      171.34      2.70 o 
   5   1   1     1379.71     1108.68      8.21 o 
   6   1   1      144.61       99.83      2.47 o 
   7   1   1       75.77       65.14      1.80 o 
   8   1   1      215.31      146.86      3.46 o 
   9   1   1      505.03      424.14      6.36 o 
  10   1   1        8.83        9.33      0.84 o 
  11   1   1      105.19      138.70      3.74 o 
  12   1   1       92.16      113.06      2.79 o 
  13   1   1      146.36      150.57      2.43 o 
 -12   2   1       14.96       24.74      0.77 o 
 -11   2   1       18.07       28.18      0.95 o 
 -10   2   1        2.03        2.71      0.66 o 
  -9   2   1       55.73       84.13      2.56 o 
  -8   2   1     1702.34     2435.97     18.32 o 
  -7   2   1       74.55      109.57      3.12 o 
  -6   2   1      147.09      165.50      4.12 o 
  -5   2   1       11.18       16.79      0.91 o 
  -4   2   1      715.65     1374.62     12.07 o 
  -3   2   1       39.09       41.77      1.28 o 
  -2   2   1      106.19      136.38      2.68 o 
  -1   2   1      938.29      872.34      6.14 o 
   0   2   1      177.55      193.90      2.20 o 
   1   2   1       12.55       12.99      0.59 o 
   2   2   1     4906.82     4971.71     23.93 o 
   3   2   1     1133.22      960.39      7.50 o 
   4   2   1      517.79      426.63      4.97 o 
   5   2   1      624.93      506.42      5.73 o 
   6   2   1      438.39      334.89      4.79 o 
   7   2   1      112.31       82.76      2.24 o 
   8   2   1        2.06        1.61      0.55 o 
   9   2   1       25.71       26.36      1.02 o 
  10   2   1        9.50       19.35      0.95 o 
  11   2   1      212.74      283.65      4.68 o 
  12   2   1       70.25       76.03      1.94 o 
 -11   3   1       41.22       41.69      1.25 o 
 -10   3   1       16.91       17.05      0.70 o 
  -9   3   1       55.15       49.80      1.50 o 
  -8   3   1        8.64        8.93      0.62 o 
  -7   3   1      192.95      220.82      3.87 o 
  -6   3   1      159.33      190.74      3.57 o 
  -5   3   1       12.33       17.01      0.77 o 
  -4   3   1      133.88       93.53      2.46 o 
  -3   3   1       24.02       20.43      0.77 o 
  -2   3   1     1649.32     1685.84     11.22 o 
  -1   3   1      419.99      461.74      5.02 o 
   0   3   1       51.77       67.39      4.27 o 
   1   3   1      293.27      327.00      4.59 o 
   2   3   1      634.35      634.54      6.25 o 
   3   3   1      175.12      186.77      3.39 o 
   4   3   1       77.39       51.27      1.61 o 
   5   3   1      181.92      138.94      3.02 o 
   6   3   1        3.40        6.33      0.51 o 
   7   3   1        1.11        1.35      0.44 o 
   8   3   1      796.44      539.53      5.93 o 
   9   3   1       34.01       36.07      1.10 o 
  10   3   1        0.20        1.61      0.62 o 
  11   3   1      115.86      130.24      2.43 o 
  -9   4   1      133.17      212.94      3.02 o 
  -8   4   1      129.17      178.70      2.79 o 
  -7   4   1       18.27       22.25      0.77 o 
  -6   4   1      159.46      193.53      3.27 o 
  -5   4   1        1.43        0.95      0.44 o 
  -4   4   1       99.34       83.04      2.42 o 
  -3   4   1      175.00      175.07      3.42 o 
  -2   4   1       20.99       26.97      0.91 o 
  -1   4   1       41.66       36.31      2.27 o 
   0   4   1      177.25      176.16      4.40 o 
   1   4   1      176.32      169.16      4.93 o 
   2   4   1      262.91      228.38      3.84 o 
   3   4   1      262.82      265.93      4.17 o 
   4   4   1      114.20      105.59      2.61 o 
   5   4   1      248.54      258.44      3.87 o 
   6   4   1      121.61      111.50      2.53 o 
   7   4   1       31.23       28.27      0.84 o 
   8   4   1        6.69        9.29      0.48 o 
   9   4   1        6.99       13.90      0.70 o 
  -6   5   1        5.04        7.43      0.48 o 
  -5   5   1       85.54       75.60      1.69 o 
  -4   5   1       25.39       23.83      0.73 o 
  -3   5   1       26.20       29.54      0.92 o 
  -2   5   1       56.22       56.88      1.61 o 
  -1   5   1      331.05      341.47     39.28 o 
   0   5   1      107.11      104.42      2.13 o 
   1   5   1        1.63        1.60      0.26 o 
   2   5   1       14.17       14.34      0.59 o 
   3   5   1        2.67        3.51      0.40 o 
   4   5   1        6.33        5.85      0.37 o 
   5   5   1       29.93       28.67      0.92 o 
   6   5   1       46.60      122.82      2.64 o 
 -12   0   2      127.00      143.01      3.05 o 
 -10   0   2      579.96      637.12      7.90 o 
  -8   0   2      474.93      563.16      7.63 o 
  -6   0   2     2374.70     2531.91     16.39 o 
  -4   0   2      481.82      417.84      4.98 o 
  -2   0   2      187.53      273.86      3.44 o 
   0   0   2      716.94      641.37      6.37 o 
   2   0   2    23910.13    21395.82    130.12 o 
   4   0   2       17.03       14.57      0.51 o 
   6   0   2      159.16      154.08      2.84 o 
   8   0   2      415.27      313.76      4.86 o 
  10   0   2      977.98      900.66      9.85 o 
  12   0   2      479.64      533.52      6.17 o 
 -13   1   2       20.60       13.03      0.55 o 
 -12   1   2       41.92       44.28      1.36 o 
 -11   1   2        2.01        1.24      0.62 o 
 -10   1   2        1.64        2.05      0.88 o 
  -9   1   2      290.65      353.87      6.13 o 
  -8   1   2      337.84      447.46      6.89 o 
  -7   1   2     1270.21     1908.75     14.88 o 
  -6   1   2       66.82       92.80      2.53 o 
  -5   1   2      136.64      185.19      3.87 o 
  -4   1   2     3918.17     6649.56     30.68 o 
  -3   1   2      406.98      601.07      6.34 o 
  -2   1   2      204.25      206.67      2.93 o 
  -1   1   2      238.17      286.51      2.95 o 
   0   1   2     4303.27     4535.16    155.59 o 
   1   1   2     6068.97     6166.69     25.01 o 
   2   1   2     3305.17     3365.77     14.76 o 
   3   1   2     2695.26     2488.89     12.19 o 
   4   1   2      194.25      180.33      2.73 o 
   5   1   2     1357.81     1176.47      8.30 o 
   6   1   2      359.99      288.70      4.05 o 
   7   1   2       28.26       18.89      0.73 o 
   8   1   2      126.49       95.22      2.68 o 
   9   1   2       44.89       37.80      1.17 o 
  10   1   2       23.92       19.25      0.95 o 
  11   1   2        3.53        5.52      0.73 o 
  12   1   2       89.51       98.08      2.64 o 
  13   1   2      223.16      205.85      2.81 o 
 -13   2   2        4.92        2.89      0.33 o 
 -12   2   2       38.86       42.27      1.21 o 
 -11   2   2      301.15      329.00      4.62 o 
 -10   2   2      176.39      196.05      4.12 o 
  -9   2   2       38.90       49.40      1.46 o 
  -8   2   2       35.33       43.28      1.46 o 
  -7   2   2        1.39        3.51      0.99 o 
  -6   2   2       46.21       71.30      2.09 o 
  -5   2   2       89.04      134.56      3.63 o 
  -4   2   2        0.01        1.90      0.77 o 
  -3   2   2      518.27      540.63      5.84 o 
  -2   2   2      142.72      139.97      2.73 o 
  -1   2   2     2173.71     2094.23     11.14 o 
   0   2   2       22.03       22.04      0.55 o 
   1   2   2       23.38       19.66      0.99 o 
   2   2   2      924.92     1087.73      8.59 o 
   3   2   2       25.04       22.88      0.70 o 
   4   2   2      582.35      498.66      5.17 o 
   5   2   2       95.79       83.41      2.24 o 
   6   2   2       11.91        9.70      0.59 o 
   7   2   2      196.50      144.24      3.20 o 
   8   2   2       29.67       22.52      0.84 o 
   9   2   2      176.26      139.69      3.42 o 
  10   2   2       20.46       29.50      1.06 o 
  11   2   2        0.03        0.26      0.59 o 
  12   2   2        5.38        4.32      0.48 o 
 -11   3   2        1.73        1.72      0.48 o 
 -10   3   2        0.27        1.28      0.51 o 
  -9   3   2       82.82       84.65      2.24 o 
  -8   3   2       99.32      103.77      2.68 o 
  -7   3   2        2.57        3.55      0.69 o 
  -6   3   2       58.68       74.32      2.13 o 
  -5   3   2      736.01      664.55      6.68 o 
  -4   3   2      161.47      136.92      2.91 o 
  -3   3   2        3.62        7.17      0.51 o 
  -2   3   2      387.09      342.62      4.45 o 
  -1   3   2      133.67      127.53      2.57 o 
   0   3   2        2.38        2.80      0.32 o 
   1   3   2      118.46      115.22      2.57 o 
   2   3   2       42.44       17.22      0.62 o 
   3   3   2       86.14       51.80      1.65 o 
   4   3   2        0.91        1.06      0.40 o 
   5   3   2      119.67       75.73      2.24 o 
   6   3   2        8.47        8.01      0.55 o 
   7   3   2       46.04       29.74      0.92 o 
   8   3   2       39.11       23.18      0.77 o 
   9   3   2       10.23       11.01      0.55 o 
  10   3   2       23.50       41.73      1.28 o 
  11   3   2       33.49       42.96      1.28 o 
  -9   4   2        5.13        7.50      0.59 o 
  -8   4   2       10.46       14.31      0.62 o 
  -7   4   2      123.50      161.95      2.90 o 
  -6   4   2       67.10       77.57      2.20 o 
  -5   4   2       10.75        8.56      0.59 o 
  -4   4   2       34.45       34.05      1.03 o 
  -3   4   2        8.12       11.34      0.62 o 
  -2   4   2       33.24       34.23      1.03 o 
  -1   4   2       98.59       94.46      2.29 o 
   0   4   2       51.52       51.11      1.09 o 
   1   4   2      111.37      103.19      2.02 o 
   2   4   2      208.92      197.96      3.65 o 
   3   4   2       66.67       63.67      1.83 o 
   4   4   2      117.13       88.05      2.39 o 
   5   4   2       16.12       12.92      0.59 o 
   6   4   2      124.97       92.93      2.24 o 
   7   4   2        0.60        0.37      0.62 o 
   8   4   2       75.11       75.56      1.91 o 
   9   4   2       37.75       57.40      1.65 o 
  -6   5   2       42.38       56.17      1.39 o 
  -5   5   2        4.17        4.94      0.37 o 
  -4   5   2       26.40       22.74      0.66 o 
  -3   5   2        3.20        3.88      0.44 o 
  -2   5   2      167.17      168.55      2.69 o 
  -1   5   2        3.78        5.96      1.17 o 
   0   5   2       29.18       27.57      1.48 o 
   1   5   2        5.51        6.97      0.84 o 
   2   5   2       41.53       48.02      1.32 o 
   3   5   2        9.05       11.52      0.51 o 
   4   5   2       71.36       68.03      1.58 o 
   5   5   2        5.06        3.11      0.37 o 
 -13   0   3       71.61       66.96      1.76 o 
 -11   0   3      616.30      632.14      7.05 o 
  -9   0   3     3193.89     3945.70     23.10 o 
  -7   0   3     1382.40     1855.98     14.00 o 
  -5   0   3     3501.18     5243.69     25.83 o 
  -3   0   3      530.15      823.83      6.81 o 
  -1   0   3     1221.98     1118.24      6.33 o 
   1   0   3     1753.86     1643.05      7.80 o 
   3   0   3     8924.08     8538.79     72.82 o 
   5   0   3      278.82      232.22      3.30 o 
   7   0   3     1416.62     1086.96      8.89 o 
   9   0   3      465.85      359.42      5.46 o 
  11   0   3        0.65        0.99      1.17 o 
  13   0   3        2.32        3.22      0.40 o 
 -13   1   3      297.41      274.41      3.37 o 
 -12   1   3      314.69      275.76      3.99 o 
 -11   1   3      305.06      310.50      4.84 o 
 -10   1   3      163.65      188.28      4.12 o 
  -9   1   3      911.58     1166.56     10.93 o 
  -8   1   3      423.65      594.36      7.57 o 
  -7   1   3      276.17      426.18      6.28 o 
  -6   1   3      720.95     1127.25      9.95 o 
  -5   1   3      393.19      745.86      7.41 o 
  -4   1   3       82.12      112.86      2.79 o 
  -3   1   3    14258.38    15038.26    136.62 o 
  -2   1   3     2633.22     2819.75     14.31 o 
  -1   1   3       21.67       18.36      0.55 o 
   0   1   3      880.50      886.13      9.66 o 
   1   1   3    19593.70    23164.29    151.52 o 
   2   1   3     4117.52     4132.12     17.86 o 
   3   1   3      145.00      130.58      2.14 o 
   4   1   3       35.35       37.37      1.14 o 
   5   1   3       22.70       30.79      0.88 o 
   6   1   3      565.30      463.69      5.24 o 
   7   1   3      857.39      612.46      6.49 o 
   8   1   3      271.98      212.99      3.88 o 
   9   1   3       34.65       25.70      0.95 o 
  10   1   3       52.86       45.32      1.47 o 
  11   1   3      159.93      204.10      4.23 o 
  12   1   3      141.56      179.06      3.42 o 
  13   1   3       11.48       14.05      0.55 o 
 -13   2   3       38.66       31.80      0.88 o 
 -12   2   3        3.71        8.01      0.51 o 
 -11   2   3       45.68       45.90      1.32 o 
 -10   2   3      355.76      467.33      6.11 o 
  -9   2   3     1287.47     1752.41     13.49 o 
  -8   2   3      586.51      808.13      8.88 o 
  -7   2   3     1638.93     2457.15     16.74 o 
  -6   2   3     4506.71     7170.77     34.30 o 
  -5   2   3      824.86     1476.61     12.46 o 
  -4   2   3      518.34      552.25      6.80 o 
  -3   2   3       15.17       15.04      0.66 o 
  -2   2   3      858.03      947.48      7.65 o 
  -1   2   3     1521.96     1624.18      9.62 o 
   0   2   3     4378.65     4229.03     96.07 o 
   1   2   3     1759.00     1697.91     11.57 o 
   2   2   3      369.51      374.60      4.72 o 
   3   2   3     1952.25     1528.62      9.54 o 
   4   2   3     6636.83     5424.48     24.42 o 
   5   2   3        4.05        4.65      0.48 o 
   6   2   3        1.20        3.11      0.48 o 
   7   2   3       58.58       49.73      1.54 o 
   8   2   3      328.39      247.19      4.22 o 
   9   2   3       25.10       14.46      0.73 o 
  10   2   3      148.18      134.79      3.20 o 
  11   2   3        0.93        2.01      0.55 o 
  12   2   3        1.56        3.37      0.44 o 
 -11   3   3        9.89       11.49      0.59 o 
 -10   3   3       52.62       65.92      1.76 o 
  -9   3   3        0.56        1.02      0.48 o 
  -8   3   3       86.32       91.37      2.53 o 
  -7   3   3      493.35      619.88      6.69 o 
  -6   3   3     1293.54     1318.46      9.96 o 
  -5   3   3        0.36        0.37      0.44 o 
  -4   3   3     1354.44     1102.05      9.08 o 
  -3   3   3        0.55        4.72      0.51 o 
  -2   3   3     2656.72     2594.48     14.98 o 
  -1   3   3        1.34        0.95      0.44 o 
   0   3   3     1239.06     1234.56    136.64 o 
   1   3   3        1.81        1.76      0.37 o 
   2   3   3      256.58      146.39      2.99 o 
   3   3   3       68.21       49.13      1.58 o 
   4   3   3      139.04      111.80      2.76 o 
   5   3   3      184.33      142.73      3.13 o 
   6   3   3      491.35      320.37      4.65 o 
   7   3   3        4.10        4.28      0.48 o 
   8   3   3       46.22       39.19      1.25 o 
   9   3   3        6.06        5.71      0.51 o 
  10   3   3      251.56      304.56      4.10 o 
  11   3   3        0.94        0.33      0.73 o 
  -9   4   3      189.45      241.97      3.13 o 
  -8   4   3       14.66       15.08      0.62 o 
  -7   4   3       51.43       66.76      1.87 o 
  -6   4   3      375.82      392.27      4.81 o 
  -5   4   3      138.64      110.56      2.68 o 
  -4   4   3       41.27       34.43      1.06 o 
  -3   4   3      204.86      195.94      3.61 o 
  -2   4   3       93.96       92.13      2.49 o 
  -1   4   3       58.62       55.93      5.59 o 
   0   4   3      489.43      437.53     32.00 o 
   1   4   3      287.84      257.50     14.33 o 
   2   4   3       66.24       51.46      1.61 o 
   3   4   3      126.53       95.38      2.46 o 
   4   4   3      564.53      448.37      5.48 o 
   5   4   3        0.86        1.65      0.37 o 
   6   4   3        6.83        5.67      0.48 o 
   7   4   3       20.27       15.15      0.59 o 
   8   4   3       63.77       46.05      1.36 o 
   9   4   3       38.34       46.16      1.32 o 
  -6   5   3        2.12        2.63      0.37 o 
  -5   5   3        7.16        7.10      0.40 o 
  -4   5   3       25.84       23.80      0.70 o 
  -3   5   3      554.41      527.59      4.78 o 
  -2   5   3       86.97       79.51      1.83 o 
  -1   5   3        0.14        2.71      1.94 o 
   0   5   3       67.72       66.04      4.23 o 
   1   5   3      196.29      174.55      8.01 o 
   2   5   3      185.86      164.90      2.54 o 
   3   5   3      241.01      228.23      2.88 o 
   4   5   3       30.51       59.07      1.79 o 
   5   5   3        0.03        0.59      0.29 o 
 -12   0   4        2.04        1.87      0.51 o 
 -10   0   4        7.21        4.76      0.70 o 
  -8   0   4      330.82      385.59      5.77 o 
  -6   0   4      576.65      942.55      8.51 o 
  -4   0   4    22828.64    35201.19    230.57 o 
  -2   0   4      215.59      212.83      3.09 o 
   0   0   4     2680.61     2628.86     19.37 o 
   2   0   4     8478.40     7971.31     67.04 o 
   4   0   4      712.55      642.85      5.38 o 
   6   0   4     5743.90     4455.30     21.83 o 
   8   0   4      520.87      444.74      5.70 o 
  10   0   4      325.30      304.56      5.10 o 
  12   0   4        1.81        5.45      0.62 o 
 -13   1   4       29.91       25.27      0.73 o 
 -12   1   4      306.76      298.87      4.10 o 
 -11   1   4      315.58      329.02      4.88 o 
 -10   1   4      603.80      729.57      7.91 o 
  -9   1   4       31.76       39.32      1.24 o 
  -8   1   4      212.10      294.97      5.05 o 
  -7   1   4     1151.34     1770.32     12.98 o 
  -6   1   4      342.64      546.28      6.42 o 
  -5   1   4      689.82     1204.09      9.62 o 
  -4   1   4     1691.63     2489.46     15.64 o 
  -3   1   4      105.52       76.88      2.02 o 
  -2   1   4     1847.93     1885.51     10.94 o 
  -1   1   4     1737.98     1744.76      9.64 o 
   0   1   4     2238.01     2044.29     18.02 o 
   1   1   4     1217.37     1204.60      7.73 o 
   2   1   4     5849.74     6225.45     25.72 o 
   3   1   4     3614.96     3277.34     15.36 o 
   4   1   4     1791.11     1618.94      9.69 o 
   5   1   4      322.48      300.10      3.89 o 
   6   1   4      613.55      511.24      5.54 o 
   7   1   4        3.33        1.90      0.48 o 
   8   1   4      823.22      589.43      6.65 o 
   9   1   4      144.48      109.33      2.90 o 
  10   1   4       35.11       35.55      1.06 o 
  11   1   4       20.00       19.21      0.91 o 
  12   1   4      302.07      432.29      5.33 o 
 -13   2   4       41.30       28.84      0.88 o 
 -12   2   4       11.24       10.43      0.59 o 
 -11   2   4       72.74       79.79      2.24 o 
 -10   2   4       40.89       45.05      1.43 o 
  -9   2   4      135.43      202.95      4.23 o 
  -8   2   4      342.05      460.05      6.36 o 
  -7   2   4      339.26      506.92      6.70 o 
  -6   2   4        0.26        0.73      1.39 o 
  -5   2   4     2627.84     4399.34     25.45 o 
  -4   2   4     2784.78     2824.56     17.32 o 
  -3   2   4      121.91       89.43      2.28 o 
  -2   2   4        0.04        0.55      0.62 o 
  -1   2   4     1248.71     1247.60      8.44 o 
   0   2   4      404.14      421.23     22.16 o 
   1   2   4       81.47       73.17      2.13 o 
   2   2   4     1158.26     1098.73      8.80 o 
   3   2   4       63.34       51.23      1.50 o 
   4   2   4      373.01      333.92      4.16 o 
   5   2   4     1590.00     1196.98      9.02 o 
   6   2   4      430.86      321.16      4.53 o 
   7   2   4        0.92        1.32      0.37 o 
   8   2   4      129.31      102.89      2.72 o 
   9   2   4      480.10      369.16      5.13 o 
  10   2   4      155.77      136.78      3.02 o 
  11   2   4       54.50       64.13      1.83 o 
  12   2   4        2.21        3.84      0.48 o 
 -11   3   4      387.12      451.14      4.42 o 
 -10   3   4       29.40       29.18      0.88 o 
  -9   3   4       71.81      100.42      2.71 o 
  -8   3   4        7.88        9.62      0.70 o 
  -7   3   4      967.23     1209.15      9.59 o 
  -6   3   4      219.16      223.91      3.80 o 
  -5   3   4       27.74       14.61      0.70 o 
  -4   3   4      140.23      127.18      2.90 o 
  -3   3   4        1.35        2.71      0.51 o 
  -2   3   4      214.32      220.56      3.72 o 
  -1   3   4     2319.34     2279.88     13.59 o 
   0   3   4      183.12      174.45      2.51 o 
   1   3   4        5.84        3.62      0.37 o 
   2   3   4       28.34       21.49      0.77 o 
   3   3   4      914.80      623.31      6.57 o 
   4   3   4      318.14      222.05      3.85 o 
   5   3   4        3.04        3.99      0.48 o 
   6   3   4       96.28       73.64      1.98 o 
   7   3   4       69.47       56.97      1.69 o 
   8   3   4       21.08       14.27      0.62 o 
   9   3   4      152.51      114.99      2.43 o 
  10   3   4        1.17        1.43      0.44 o 
  -9   4   4       42.69       51.40      1.36 o 
  -8   4   4        1.77        1.32      0.59 o 
  -7   4   4       17.81       21.67      0.73 o 
  -6   4   4      168.72      170.12      3.16 o 
  -5   4   4       62.71       53.80      1.65 o 
  -4   4   4      682.80      590.99      6.32 o 
  -3   4   4      283.62      241.71      4.06 o 
  -2   4   4        1.94        2.16      0.48 o 
  -1   4   4      126.56      101.82     14.42 o 
   0   4   4       81.07       62.23      7.66 o 
   1   4   4      157.89      127.74     16.29 o 
   2   4   4       17.44       13.10      0.66 o 
   3   4   4       37.69       34.68      1.06 o 
   4   4   4       47.76       36.49      1.03 o 
   5   4   4       94.62       82.59      2.20 o 
   6   4   4        2.11        0.88      0.29 o 
   7   4   4      220.97      154.23      2.54 o 
   8   4   4       71.41       43.90      1.25 o 
  -6   5   4       22.48       22.74      0.70 o 
  -5   5   4        2.30        2.27      0.29 o 
  -4   5   4       53.09       47.79      1.43 o 
  -3   5   4        9.76        8.89      0.51 o 
  -2   5   4       26.27       26.40      0.81 o 
  -1   5   4       38.63       39.51      5.11 o 
   0   5   4        2.95        3.60      0.28 o 
   1   5   4       17.72       15.91      1.79 o 
   2   5   4      397.34      363.58      3.82 o 
   3   5   4       41.44       48.90      1.39 o 
   4   5   4       20.11       24.05      0.84 o 
   5   5   4       20.84       17.79      0.55 o 
 -13   0   5       57.61       54.61      1.61 o 
 -11   0   5       26.70       27.71      0.95 o 
  -9   0   5        1.77        0.99      0.69 o 
  -7   0   5      671.08      784.59      7.92 o 
  -5   0   5      153.12      315.36      4.31 o 
  -3   0   5      357.55      385.17      5.12 o 
  -1   0   5      472.21      391.94      3.86 o 
   1   0   5    12443.15    12588.94     94.35 o 
   3   0   5      135.12      144.64      2.36 o 
   5   0   5        0.53        1.10      0.37 o 
   7   0   5      126.11       86.82      2.42 o 
   9   0   5       17.92       20.64      0.77 o 
  11   0   5       10.83       17.12      0.84 o 
 -13   1   5      132.25      106.40      2.10 o 
 -12   1   5        9.50        8.49      0.62 o 
 -11   1   5       13.51       14.34      0.80 o 
 -10   1   5       54.79       53.72      1.69 o 
  -9   1   5      309.11      407.29      5.91 o 
  -8   1   5       43.38       52.67      1.58 o 
  -7   1   5      362.83      507.68      6.27 o 
  -6   1   5        3.44        4.02      0.59 o 
  -5   1   5     1356.37     2430.65     15.31 o 
  -4   1   5      798.06      816.31      8.29 o 
  -3   1   5       13.96       20.53      0.70 o 
  -2   1   5     1011.29      999.57      7.48 o 
  -1   1   5     1159.52     1104.53      7.32 o 
   0   1   5      117.83      110.00      6.85 o 
   1   1   5      526.73      502.03      4.75 o 
   2   1   5      390.66      396.28      4.22 o 
   3   1   5        0.46        1.61      0.37 o 
   4   1   5       24.46       14.72      0.59 o 
   5   1   5        4.23        2.19      0.37 o 
   6   1   5       12.10        6.66      0.48 o 
   7   1   5      409.80      347.50      4.79 o 
   8   1   5       17.09       17.57      0.77 o 
   9   1   5        5.57        3.51      0.59 o 
  10   1   5       27.38       24.42      0.84 o 
  11   1   5       23.11       28.73      0.95 o 
  12   1   5        7.66       11.56      0.73 o 
 -12   2   5       88.77       86.42      1.98 o 
 -11   2   5       15.59       17.20      0.77 o 
 -10   2   5      100.33      111.56      2.90 o 
  -9   2   5       81.37       97.22      2.53 o 
  -8   2   5       33.07       46.28      1.39 o 
  -7   2   5      144.45      214.35      4.41 o 
  -6   2   5        7.90       13.76      1.06 o 
  -5   2   5      515.45      623.04      8.17 o 
  -4   2   5      192.11      245.32      4.31 o 
  -3   2   5       17.65       20.61      0.81 o 
  -2   2   5      995.19      939.82      7.60 o 
  -1   2   5      179.04      171.28      2.95 o 
   0   2   5      719.29      729.96     17.41 o 
   1   2   5       91.43       76.64      2.17 o 
   2   2   5        1.83        2.27      0.48 o 
   3   2   5     1048.59      950.10      7.66 o 
   4   2   5      547.73      419.37      4.82 o 
   5   2   5      232.33      196.37      3.36 o 
   6   2   5      136.28      116.01      2.76 o 
   7   2   5       26.97       27.71      0.88 o 
   8   2   5        6.01        4.35      0.51 o 
   9   2   5       14.31        8.86      0.66 o 
  10   2   5       65.46       47.80      1.39 o 
  11   2   5       39.08       60.99      1.68 o 
 -11   3   5       71.47       93.68      2.02 o 
 -10   3   5       17.05       24.04      0.88 o 
  -9   3   5        9.09       12.80      0.84 o 
  -8   3   5      201.77      221.95      3.79 o 
  -7   3   5       10.26       10.57      0.73 o 
  -6   3   5     1196.69     1072.97      8.86 o 
  -5   3   5      765.14      590.03      6.57 o 
  -4   3   5       93.61       81.17      2.24 o 
  -3   3   5        5.16        6.11      0.59 o 
  -2   3   5        2.47        4.32      0.55 o 
  -1   3   5       25.53       36.02      1.10 o 
   0   3   5        2.84        5.73      0.44 o 
   1   3   5       24.85       16.66      0.73 o 
   2   3   5       26.81       18.19      0.70 o 
   3   3   5       96.69       74.83      1.94 o 
   4   3   5      829.75      663.36      6.92 o 
   5   3   5        0.48        0.55      0.80 o 
   6   3   5      513.13      405.03      5.21 o 
   7   3   5      191.43      135.01      2.98 o 
   8   3   5       73.92       55.26      1.61 o 
   9   3   5        9.46        4.39      0.44 o 
  10   3   5        6.09        7.61      0.48 o 
  -9   4   5       14.28       18.88      0.66 o 
  -8   4   5       12.37       30.92      0.95 o 
  -7   4   5      207.52      217.69      3.21 o 
  -6   4   5      149.03      141.97      2.87 o 
  -5   4   5       27.82       21.16      0.77 o 
  -4   4   5      111.93       90.23      2.46 o 
  -3   4   5       87.79       86.46      2.49 o 
  -2   4   5      218.53      202.25      3.76 o 
  -1   4   5      537.93      473.65     54.02 o 
   0   4   5      290.86      264.47     29.23 o 
   1   4   5       78.33       64.14      8.71 o 
   2   4   5       43.83       31.43      0.99 o 
   3   4   5      105.70       81.74      2.31 o 
   4   4   5        0.44        0.80      0.37 o 
   5   4   5        6.10        3.33      0.44 o 
   6   4   5      101.08       71.28      1.84 o 
   7   4   5        4.57        2.63      0.40 o 
   8   4   5        0.29        0.51      0.26 o 
  -5   5   5        0.76        0.77      0.29 o 
  -4   5   5       71.02       63.16      1.50 o 
  -3   5   5       77.04       78.39      1.83 o 
  -2   5   5       83.06       82.11      1.94 o 
  -1   5   5       61.77       69.01      1.30 o 
   0   5   5        3.48        3.47      0.62 o 
   1   5   5        2.72        4.14      0.34 o 
   2   5   5        1.38        3.58      0.44 o 
   3   5   5        9.26       13.90      0.62 o 
   4   5   5       17.70       25.47      0.73 o 
 -12   0   6       74.11       67.84      1.83 o 
 -10   0   6      325.18      290.37      4.84 o 
  -8   0   6      108.71      127.56      3.30 o 
  -6   0   6     4215.85     5816.07     27.54 o 
  -4   0   6      127.95      181.79      3.46 o 
  -2   0   6     9759.99     9691.81     40.10 o 
   0   0   6     1632.11     1610.10      9.74 o 
   2   0   6       15.85       20.54      0.62 o 
   4   0   6     1900.37     1642.94     10.21 o 
   6   0   6      643.94      556.75      5.99 o 
   8   0   6      664.50      561.03      6.54 o 
  10   0   6       12.12       10.06      0.70 o 
  12   0   6        4.69        7.72      0.59 o 
 -13   1   6       99.54       82.69      1.84 o 
 -12   1   6      685.95      596.84      5.84 o 
 -11   1   6        0.89        0.62      0.91 o 
 -10   1   6      376.46      440.34      5.96 o 
  -9   1   6      895.31     1110.20     10.02 o 
  -8   1   6     2431.59     3337.15     19.60 o 
  -7   1   6        5.04        8.89      0.84 o 
  -6   1   6      327.74      512.76      6.30 o 
  -5   1   6      466.02      776.87      8.25 o 
  -4   1   6        1.40        3.37      0.66 o 
  -3   1   6      420.43      373.92      4.71 o 
  -2   1   6     4708.95     4556.01     21.61 o 
  -1   1   6       42.99       51.55      1.54 o 
   0   1   6     1315.98     1284.94     53.79 o 
   1   1   6     1290.96     1270.34      8.51 o 
   2   1   6      628.98      551.77      5.32 o 
   3   1   6      433.27      418.60      4.51 o 
   4   1   6      853.13      781.31      6.55 o 
   5   1   6      399.11      371.48      4.61 o 
   6   1   6       17.24       15.74      0.70 o 
   7   1   6        0.24       21.03      0.80 o 
   8   1   6      180.10      146.11      3.20 o 
   9   1   6        2.81        2.27      0.51 o 
  10   1   6      138.11      111.60      2.76 o 
  11   1   6       56.23       64.06      1.83 o 
  12   1   6       42.58       70.53      2.02 o 
 -12   2   6       90.24       88.89      1.98 o 
 -11   2   6      125.29      121.55      2.72 o 
 -10   2   6       15.57       17.49      0.91 o 
  -9   2   6      340.08      406.38      5.77 o 
  -8   2   6       92.47      130.50      3.45 o 
  -7   2   6      223.97      324.65      5.42 o 
  -6   2   6      256.74      407.71      6.57 o 
  -5   2   6     2765.85     3069.46     20.48 o 
  -4   2   6       81.05       75.84      2.09 o 
  -3   2   6     3472.52     3467.28     18.65 o 
  -2   2   6     1739.59     1687.22     11.02 o 
  -1   2   6      207.56      176.85      3.10 o 
   0   2   6       45.19       52.47      1.59 o 
   1   2   6        9.50        6.73      0.55 o 
   2   2   6      426.77      394.43      5.10 o 
   3   2   6      224.97      222.59      3.65 o 
   4   2   6        1.45        0.55      0.77 o 
   5   2   6      260.26      198.96      3.47 o 
   6   2   6       57.42       48.08      1.43 o 
   7   2   6      352.33      256.48      4.14 o 
   8   2   6       69.24       52.05      1.65 o 
   9   2   6        1.71        0.84      0.40 o 
  10   2   6        3.00        4.28      0.51 o 
  11   2   6        0.10        1.39      0.51 o 
 -11   3   6      250.60      241.48      3.10 o 
 -10   3   6        0.24        2.71      0.66 o 
  -9   3   6      774.07     1147.93      9.27 o 
  -8   3   6        0.08        1.10      0.66 o 
  -7   3   6      159.89      168.07      3.31 o 
  -6   3   6      337.68      280.92      4.33 o 
  -5   3   6      917.13      884.91      9.31 o 
  -4   3   6      115.77      146.63      3.42 o 
  -3   3   6      320.20      292.04      4.59 o 
  -2   3   6      416.83      441.39      5.57 o 
  -1   3   6       14.23       13.50      0.66 o 
   0   3   6       39.08       34.97      0.97 o 
   1   3   6     2416.39     1613.90     11.41 o 
   2   3   6        5.70        7.94      0.55 o 
   3   3   6       27.66       20.90      0.73 o 
   4   3   6        3.33        4.57      0.59 o 
   5   3   6      513.35      386.24      5.21 o 
   6   3   6       12.41       18.81      0.77 o 
   7   3   6       23.05       20.50      0.73 o 
   8   3   6       45.05       28.76      0.88 o 
   9   3   6       39.36       30.25      0.95 o 
  10   3   6       29.88       27.06      0.77 o 
  -9   4   6       55.85       69.07      1.69 o 
  -8   4   6       21.88       38.21      1.06 o 
  -7   4   6       82.83      159.86      3.56 o 
  -6   4   6        1.39        2.34      0.44 o 
  -5   4   6      648.93      504.53      5.53 o 
  -4   4   6        4.91        5.89      0.55 o 
  -3   4   6      105.87       99.14      2.53 o 
  -2   4   6      924.43      853.62      7.80 o 
  -1   4   6      511.66      478.54     20.22 o 
   0   4   6       28.48       27.39      1.08 o 
   1   4   6       31.66       29.54      5.13 o 
   2   4   6        1.85        2.05      0.44 o 
   3   4   6       31.05       24.27      0.77 o 
   4   4   6      280.93      244.39      3.73 o 
   5   4   6       63.49       64.11      1.91 o 
   6   4   6      104.93       79.63      1.91 o 
   7   4   6       12.14       13.61      0.51 o 
   8   4   6       30.65       16.26      0.55 o 
  -5   5   6        1.80        1.24      0.33 o 
  -4   5   6       40.61       34.99      0.99 o 
  -3   5   6      123.79      116.35      2.13 o 
  -2   5   6       29.10       29.55      0.88 o 
  -1   5   6       38.55       43.02      0.90 o 
   0   5   6        6.86        5.81      0.35 o 
   1   5   6        4.09        4.96      0.31 o 
   2   5   6       55.75       60.74      1.65 o 
   3   5   6       15.09       20.42      0.77 o 
   4   5   6       54.02       67.57      1.72 o 
 -13   0   7     1121.74      852.29      6.33 o 
 -11   0   7     1946.39     1790.47     12.41 o 
  -9   0   7     1793.98     2252.73     15.07 o 
  -7   0   7      439.85      548.95      6.54 o 
  -5   0   7     1687.82     2346.78     14.78 o 
  -3   0   7     3474.80     3815.00     21.25 o 
  -1   0   7     9802.49     9408.71     38.04 o 
   1   0   7       76.61       44.73      1.21 o 
   3   0   7     3892.66     3974.47     19.29 o 
   5   0   7     2991.77     2764.00     15.63 o 
   7   0   7       38.56       43.21      1.32 o 
   9   0   7      814.27      684.33      7.32 o 
  11   0   7       59.60       89.33      2.53 o 
 -13   1   7      213.56      140.08      2.29 o 
 -12   1   7        2.86        3.55      0.62 o 
 -11   1   7      187.51      184.32      3.53 o 
 -10   1   7      361.97      376.91      5.44 o 
  -9   1   7       30.12       39.14      1.28 o 
  -8   1   7      121.20      148.09      3.60 o 
  -7   1   7     4607.93     6619.48     31.77 o 
  -6   1   7      540.33      811.65      8.40 o 
  -5   1   7       52.65       64.77      2.05 o 
  -4   1   7       10.82       31.87      1.06 o 
  -3   1   7    10397.62     8863.95     38.45 o 
  -2   1   7       39.60       59.00      1.65 o 
  -1   1   7      613.08      566.32      5.32 o 
   0   1   7      546.36      557.14     26.73 o 
   1   1   7       12.05        8.93      0.48 o 
   2   1   7      202.41      215.31      3.43 o 
   3   1   7     4243.37     4084.86     19.95 o 
   4   1   7       13.37        8.20      0.51 o 
   5   1   7      159.33      152.98      3.05 o 
   6   1   7      220.94      189.46      3.54 o 
   7   1   7      866.89      758.44      7.57 o 
   8   1   7       82.21       80.50      2.13 o 
   9   1   7       73.41       66.73      1.94 o 
  10   1   7       23.83       29.54      0.92 o 
  11   1   7       70.25       73.01      2.13 o 
 -12   2   7       12.89       10.76      0.55 o 
 -11   2   7       84.29       99.89      2.46 o 
 -10   2   7      785.85      887.33      8.26 o 
  -9   2   7       40.34       61.45      1.98 o 
  -8   2   7        0.66        1.57      0.69 o 
  -7   2   7        9.28       12.26      0.88 o 
  -6   2   7       98.81      182.23      4.51 o 
  -5   2   7      360.89      351.49      6.08 o 
  -4   2   7     1290.70     1050.77      9.47 o 
  -3   2   7      407.50      305.29      4.42 o 
  -2   2   7      260.49      311.60      4.29 o 
  -1   2   7     1449.53     1409.74      9.95 o 
   0   2   7     5000.40     5027.38    141.86 o 
   1   2   7      415.92      376.44      5.02 o 
   2   2   7        3.53       26.12      0.88 o 
   3   2   7       85.28       69.53      1.83 o 
   4   2   7      414.38      361.22      4.86 o 
   5   2   7      126.00       83.94      2.42 o 
   6   2   7      283.59      255.00      4.17 o 
   7   2   7       24.34       25.44      0.88 o 
   8   2   7        1.64        2.01      0.40 o 
   9   2   7       38.46       38.45      1.21 o 
  10   2   7      267.86      250.22      3.58 o 
  11   2   7        7.31        8.27      0.55 o 
 -11   3   7       62.88       68.79      1.69 o 
 -10   3   7      203.20      254.91      3.61 o 
  -9   3   7       23.18       32.65      1.10 o 
  -8   3   7      448.07      666.17      7.46 o 
  -7   3   7        0.01        1.24      1.43 o 
  -6   3   7      781.31     1036.51     11.29 o 
  -5   3   7       27.99       27.27      1.10 o 
  -4   3   7     1207.76     1115.15      9.74 o 
  -3   3   7      230.45      221.02      3.94 o 
  -2   3   7      560.96      562.18      6.38 o 
  -1   3   7       43.81       43.44      1.36 o 
   0   3   7      225.06      223.22     17.88 o 
   1   3   7        9.15       11.49      0.73 o 
   2   3   7     1492.14     1094.14      9.14 o 
   3   3   7        7.54        7.54      0.55 o 
   4   3   7      540.40      439.77      5.51 o 
   5   3   7       53.90       41.33      1.17 o 
   6   3   7      724.98      599.73      6.33 o 
   7   3   7        1.16        1.13      0.33 o 
   8   3   7       78.99       58.17      1.72 o 
   9   3   7       34.13       21.83      0.70 o 
  -9   4   7       19.28       24.34      0.77 o 
  -8   4   7       31.76       51.41      1.46 o 
  -7   4   7        0.25       -0.37      1.13 o 
  -6   4   7       13.42       16.69      0.84 o 
  -5   4   7       76.11       60.10      1.69 o 
  -4   4   7      842.36      694.54      6.66 o 
  -3   4   7       85.10       79.99      2.35 o 
  -2   4   7       21.65       21.81      0.88 o 
  -1   4   7      244.12      258.67      4.06 o 
   0   4   7      915.27      811.37     90.35 o 
   1   4   7        8.11        7.53      1.57 o 
   2   4   7        0.60        0.99      0.37 o 
   3   4   7       83.64       67.30      2.02 o 
   4   4   7      209.65      167.91      3.02 o 
   5   4   7       19.49       19.43      0.62 o 
   6   4   7      250.74      208.21      3.06 o 
   7   4   7       55.78       48.32      1.39 o 
  -5   5   7       32.59       39.41      1.03 o 
  -4   5   7        8.63        6.88      0.37 o 
  -3   5   7       26.75       22.66      0.73 o 
  -2   5   7      148.06      149.43      2.39 o 
  -1   5   7      117.39      126.22      9.61 o 
   0   5   7        0.52        1.34      0.26 o 
   1   5   7        0.33        0.41      0.29 o 
   2   5   7       33.11       34.72      1.14 o 
   3   5   7      101.79      149.53      2.65 o 
 -12   0   8      205.87      162.54      3.02 o 
 -10   0   8      189.13      169.15      3.64 o 
  -8   0   8     2390.74     3096.56     18.58 o 
  -6   0   8      637.45      828.88      8.17 o 
  -4   0   8       76.58       82.94      2.31 o 
  -2   0   8     2649.17     2655.47     15.42 o 
   0   0   8      144.18      145.11      4.49 o 
   2   0   8      297.46      245.66      3.67 o 
   4   0   8     1882.86     1899.38     12.08 o 
   6   0   8        1.61        5.34      0.59 o 
   8   0   8       31.49       32.58      1.03 o 
  10   0   8      208.21      200.93      3.65 o 
 -13   1   8       61.76       39.68      1.06 o 
 -12   1   8       74.18       61.17      1.65 o 
 -11   1   8       82.41       83.48      2.16 o 
 -10   1   8        8.35       10.06      0.77 o 
  -9   1   8      202.02      231.02      4.38 o 
  -8   1   8      343.14      435.17      6.14 o 
  -7   1   8       10.08       19.57      0.91 o 
  -6   1   8      235.67      311.53      5.28 o 
  -5   1   8     1518.90     2051.62     15.57 o 
  -4   1   8       56.99       50.89      1.54 o 
  -3   1   8      340.21      268.84      4.08 o 
  -2   1   8     3824.30     3866.68     19.69 o 
  -1   1   8        1.86        4.54      0.48 o 
   0   1   8       30.61       29.76      2.22 o 
   1   1   8        2.08       -0.44      0.77 o 
   2   1   8      542.38      605.92      6.14 o 
   3   1   8       40.04       52.93      1.61 o 
   4   1   8      383.76      364.34      4.75 o 
   5   1   8      147.76      128.58      2.98 o 
   6   1   8       13.77       14.12      0.70 o 
   7   1   8      110.34       95.23      2.68 o 
   8   1   8      323.98      300.55      4.66 o 
   9   1   8        0.85        1.39      0.48 o 
  10   1   8       31.84       30.79      0.92 o 
  11   1   8        0.58        0.69      0.73 o 
 -12   2   8        2.29        2.71      0.40 o 
 -11   2   8      200.59      187.46      3.20 o 
 -10   2   8      108.41      124.08      3.05 o 
  -9   2   8      920.51     1191.26     10.29 o 
  -8   2   8      563.31      773.46      8.38 o 
  -7   2   8       24.26       31.70      1.17 o 
  -6   2   8       27.94       32.29      1.35 o 
  -5   2   8      548.12      541.17      7.53 o 
  -4   2   8      296.13      294.79      4.81 o 
  -3   2   8        0.40        4.13      0.48 o 
  -2   2   8      379.87      323.21      4.49 o 
  -1   2   8      149.07      168.90      3.24 o 
   0   2   8        1.94        3.72      0.59 o 
   1   2   8     1475.49     1320.20     10.35 o 
   2   2   8     1406.79     1364.93     10.58 o 
   3   2   8      184.96      176.63      3.42 o 
   4   2   8       29.37       31.89      1.03 o 
   5   2   8      250.65      215.94      3.87 o 
   6   2   8       96.40       80.06      2.09 o 
   7   2   8       10.54        9.22      0.62 o 
   8   2   8        1.62        0.51      0.80 o 
   9   2   8        3.98        7.10      0.48 o 
  10   2   8       10.51       10.35      0.59 o 
 -11   3   8      249.32      236.60      2.81 o 
 -10   3   8      161.88      168.94      2.87 o 
  -9   3   8      126.00      136.40      2.94 o 
  -8   3   8        5.40        7.39      0.77 o 
  -7   3   8       41.76       48.38      1.46 o 
  -6   3   8       36.66       52.84      1.54 o 
  -5   3   8      400.13      361.07      5.67 o 
  -4   3   8      444.99      388.72      5.57 o 
  -3   3   8      391.65      358.06      5.08 o 
  -2   3   8      125.12      119.05      2.94 o 
  -1   3   8      775.78      746.72      7.55 o 
   0   3   8      788.25      820.13     47.70 o 
   1   3   8      408.59      397.58      6.19 o 
   2   3   8       50.88       41.44      1.25 o 
   3   3   8        2.33        2.89      0.48 o 
   4   3   8       29.25       29.10      0.84 o 
   5   3   8        7.29        7.17      0.59 o 
   6   3   8       29.55       31.45      1.03 o 
   7   3   8        7.47        8.08      0.55 o 
   8   3   8       32.36       36.58      1.10 o 
   9   3   8        3.69        4.13      0.37 o 
  -9   4   8       68.40       86.62      1.58 o 
  -8   4   8      139.84      177.90      2.80 o 
  -7   4   8       33.06       44.97      1.39 o 
  -6   4   8       39.09       62.88      1.98 o 
  -5   4   8      241.75      208.92      3.61 o 
  -4   4   8      263.58      227.46      3.76 o 
  -3   4   8        0.44        1.02      0.44 o 
  -2   4   8        1.45        2.67      0.48 o 
  -1   4   8       63.63       72.24      6.85 o 
   0   4   8      152.85      131.24     23.03 o 
   1   4   8       10.85        9.39      2.74 o 
   2   4   8       12.00        8.89      0.51 o 
   3   4   8        0.86        0.48      0.66 o 
   4   4   8       14.91       12.15      0.55 o 
   5   4   8      194.81      169.37      2.73 o 
   6   4   8        0.63        1.65      0.37 o 
   7   4   8       15.41       15.77      0.59 o 
  -4   5   8        4.75        2.63      0.33 o 
  -3   5   8       78.86       72.51      1.58 o 
  -2   5   8      145.95      146.78      2.28 o 
  -1   5   8        7.34       11.36      0.48 o 
   0   5   8        6.43       11.77      1.61 o 
   1   5   8        0.02       -0.04      0.39 o 
   2   5   8       65.59       69.58      1.61 o 
 -13   0   9        2.74        5.74      0.40 o 
 -11   0   9     1983.95     1658.83     11.61 o 
  -9   0   9     1668.03     1810.93     13.35 o 
  -7   0   9      504.14      675.03      7.56 o 
  -5   0   9      743.23      864.36      8.88 o 
  -3   0   9       16.03       10.14      0.70 o 
  -1   0   9     4430.34     4358.51     21.13 o 
   1   0   9     3613.09     3641.91     18.39 o 
   3   0   9      263.13      307.42      4.40 o 
   5   0   9       20.89       16.14      0.77 o 
   7   0   9       21.59       17.57      0.77 o 
   9   0   9      153.21      149.19      3.24 o 
  11   0   9       37.65       46.56      1.47 o 
 -13   1   9       34.24       23.11      0.73 o 
 -12   1   9       24.58       15.56      0.70 o 
 -11   1   9       74.31       66.48      1.87 o 
 -10   1   9      215.69      209.86      3.98 o 
  -9   1   9      304.13      265.78      4.77 o 
  -8   1   9      818.74      906.35      9.09 o 
  -7   1   9       11.22       15.66      0.95 o 
  -6   1   9      243.40      324.08      5.61 o 
  -5   1   9     2492.63     2964.65     20.04 o 
  -4   1   9      370.91      364.05      5.68 o 
  -3   1   9      281.82      221.67      3.89 o 
  -2   1   9       26.34       47.86      1.43 o 
  -1   1   9     1122.78     1112.72      8.47 o 
   0   1   9      540.53      554.01     11.84 o 
   1   1   9      481.21      424.76      5.00 o 
   2   1   9     1358.81     1518.46     10.86 o 
   3   1   9       46.51       47.04      1.47 o 
   4   1   9        7.36        7.06      0.62 o 
   5   1   9      216.36      208.94      3.87 o 
   6   1   9        6.41        4.50      0.62 o 
   7   1   9       48.62       43.19      1.36 o 
   8   1   9        6.88        8.45      0.66 o 
   9   1   9       10.35       12.29      0.62 o 
  10   1   9        4.88        3.88      0.48 o 
  11   1   9        0.27        0.51      0.40 o 
 -12   2   9      123.44      100.40      1.91 o 
 -11   2   9       84.12       84.05      2.09 o 
 -10   2   9       39.03       40.83      1.21 o 
  -9   2   9       35.27       35.34      1.24 o 
  -8   2   9      226.95      322.40      5.31 o 
  -7   2   9       65.94       97.47      2.90 o 
  -6   2   9        8.02       20.05      1.06 o 
  -5   2   9        0.01        0.11      1.06 o 
  -4   2   9      155.18      129.28      3.20 o 
  -3   2   9       27.42       24.27      0.88 o 
  -2   2   9      385.59      334.47      4.67 o 
  -1   2   9       49.23       43.82      1.36 o 
   0   2   9       68.94       70.42      3.12 o 
   1   2   9      106.13       92.31      2.61 o 
   2   2   9      336.56      313.99      4.78 o 
   3   2   9        1.23        0.69      0.91 o 
   4   2   9       13.82       11.78      0.73 o 
   5   2   9        3.00        0.18      0.99 o 
   6   2   9       42.51       39.45      1.21 o 
   7   2   9        7.12       11.05      0.70 o 
   8   2   9       61.06       63.81      1.76 o 
   9   2   9       33.29       40.87      1.21 o 
  10   2   9      142.72      142.54      2.47 o 
 -11   3   9        2.29        1.46      0.29 o 
 -10   3   9       36.90       28.50      0.81 o 
  -9   3   9      117.15      135.27      2.86 o 
  -8   3   9      416.35      512.04      6.12 o 
  -7   3   9       15.45       22.10      1.02 o 
  -6   3   9      126.31      172.11      4.37 o 
  -5   3   9       25.23       24.93      0.99 o 
  -4   3   9      173.36      145.01      3.42 o 
  -3   3   9        2.91        1.06      0.59 o 
  -2   3   9      205.04      209.41      3.90 o 
  -1   3   9      184.77      192.96      3.75 o 
   0   3   9       17.33       19.65      1.41 o 
   1   3   9       38.36       49.04      1.57 o 
   2   3   9      119.68      103.44      2.64 o 
   3   3   9       76.94       57.35      1.69 o 
   4   3   9       21.55       22.14      0.77 o 
   5   3   9       82.57       73.02      2.13 o 
   6   3   9       56.11       58.74      1.65 o 
   7   3   9        8.33        9.88      0.59 o 
   8   3   9        0.47        0.04      0.55 o 
  -8   4   9      100.83      136.56      2.24 o 
  -7   4   9        0.69        0.88      0.99 o 
  -6   4   9       15.03       26.20      1.02 o 
  -5   4   9      448.74      422.92      5.16 o 
  -4   4   9        7.82        7.24      0.59 o 
  -3   4   9       75.45       65.82      1.80 o 
  -2   4   9      231.68      230.82      3.80 o 
  -1   4   9       42.07       45.10      1.94 o 
   0   4   9       51.82       43.11      8.52 o 
   1   4   9        0.09        0.79      0.30 o 
   2   4   9        3.68        6.33      0.48 o 
   3   4   9        0.57        0.69      0.37 o 
   4   4   9        0.44        1.24      0.33 o 
   5   4   9        7.10        9.26      0.51 o 
   6   4   9        9.05        8.78      0.44 o 
  -3   5   9       10.34       11.71      0.44 o 
  -2   5   9       27.59       28.56      0.88 o 
  -1   5   9        7.50        8.17      0.80 o 
   0   5   9        0.02        0.45      0.28 o 
   1   5   9      140.20      160.23      5.26 o 
 -12   0  10        0.69       19.53      0.69 o 
 -10   0  10     1295.41     1259.17     10.30 o 
  -8   0  10      525.92      623.34      7.44 o 
  -6   0  10     4367.40     5867.64     29.57 o 
  -4   0  10      237.89      208.40      4.54 o 
  -2   0  10      101.68      118.56      2.90 o 
   0   0  10     5293.49     5198.14     57.42 o 
   2   0  10      144.10      165.07      3.31 o 
   4   0  10      777.16      777.54      7.67 o 
   6   0  10       23.89       23.39      0.92 o 
   8   0  10       55.23       60.61      1.91 o 
  10   0  10       42.92       51.87      1.54 o 
 -12   1  10      567.12      447.44      4.48 o 
 -11   1  10        2.45        3.00      0.55 o 
 -10   1  10      165.26      161.53      3.46 o 
  -9   1  10      136.73      155.41      3.67 o 
  -8   1  10       30.86       38.11      1.32 o 
  -7   1  10     1231.78     1540.01     12.61 o 
  -6   1  10     2297.26     2854.19     19.06 o 
  -5   1  10        5.41        9.55      0.91 o 
  -4   1  10     1376.22     1252.63     11.38 o 
  -3   1  10     3984.26     3253.36     18.82 o 
  -2   1  10      500.21      391.39      5.18 o 
  -1   1  10        7.07        6.44      0.55 o 
   0   1  10     1404.24     1337.95     44.78 o 
   1   1  10      360.69      328.51      4.52 o 
   2   1  10      161.52      149.80      3.20 o 
   3   1  10      499.28      499.22      5.88 o 
   4   1  10      139.04      132.46      3.09 o 
   5   1  10       71.92       78.72      2.20 o 
   6   1  10      851.53      866.22      8.46 o 
   7   1  10      208.13      202.40      3.94 o 
   8   1  10       57.40       61.71      1.83 o 
   9   1  10       22.06       19.69      0.70 o 
  10   1  10       41.15       50.33      1.39 o 
 -12   2  10        9.75        5.20      0.40 o 
 -11   2  10      110.85       98.87      2.13 o 
 -10   2  10      280.20      289.77      4.14 o 
  -9   2  10     1894.56     2150.45     14.06 o 
  -8   2  10      109.30      123.48      3.38 o 
  -7   2  10     1148.67     1542.69     12.91 o 
  -6   2  10      591.61      817.64      9.81 o 
  -5   2  10      386.81      380.80      6.41 o 
  -4   2  10       49.87       45.10      1.32 o 
  -3   2  10       94.96       75.86      2.06 o 
  -2   2  10      333.15      305.07      4.55 o 
  -1   2  10     1054.99     1061.72      8.92 o 
   0   2  10      171.81      173.66     17.48 o 
   1   2  10     1177.07     1044.11      9.29 o 
   2   2  10       25.62       21.45      0.92 o 
   3   2  10     1666.82     1529.98     11.47 o 
   4   2  10     1036.33     1012.54      9.08 o 
   5   2  10       54.78       50.23      1.54 o 
   6   2  10        0.01        0.59      0.44 o 
   7   2  10       45.45       52.20      1.54 o 
   8   2  10       62.02       52.64      1.58 o 
   9   2  10      152.75      157.51      2.69 o 
 -10   3  10        8.57       10.90      0.51 o 
  -9   3  10      166.23      196.06      3.13 o 
  -8   3  10      111.17      136.18      3.01 o 
  -7   3  10      372.79      570.92      7.07 o 
  -6   3  10       52.95       76.10      2.34 o 
  -5   3  10       17.66       16.21      0.91 o 
  -4   3  10      114.17       94.28      2.79 o 
  -3   3  10     1582.00     1406.54     11.00 o 
  -2   3  10      191.65      188.94      3.64 o 
  -1   3  10        0.11        0.33      0.48 o 
   0   3  10       12.98       18.60      5.27 o 
   1   3  10     1311.94     1413.25     12.13 o 
   2   3  10       91.18       77.88      2.16 o 
   3   3  10       44.86       37.51      1.14 o 
   4   3  10        3.99        3.37      0.48 o 
   5   3  10       49.91       46.34      1.36 o 
   6   3  10       20.16       19.43      0.66 o 
   7   3  10      301.42      311.21      3.96 o 
   8   3  10        0.30        0.48      0.33 o 
  -8   4  10        2.16        0.84      0.37 o 
  -7   4  10      119.20      194.47      3.05 o 
  -6   4  10      209.43      316.41      4.57 o 
  -5   4  10      335.69      345.38      4.66 o 
  -4   4  10       10.47       10.46      0.62 o 
  -3   4  10        7.20        8.38      0.55 o 
  -2   4  10       32.69       29.44      0.88 o 
  -1   4  10      174.10      185.17     15.36 o 
   0   4  10      228.63      241.66      2.84 o 
   1   4  10      118.58      141.78     14.32 o 
   2   4  10       22.94       29.14      0.99 o 
   3   4  10      110.44      122.02      2.57 o 
   4   4  10       78.23       78.76      1.91 o 
   5   4  10       78.77       75.18      1.72 o 
 -11   0  11        4.66        5.82      0.59 o 
  -9   0  11      138.09      147.48      3.45 o 
  -7   0  11     3202.67     3962.99     22.50 o 
  -5   0  11     5236.09     6476.21     33.07 o 
  -3   0  11        3.48        7.79      0.69 o 
  -1   0  11     1520.70     1518.89     10.88 o 
   1   0  11      120.77       92.48      2.42 o 
   3   0  11      258.91      279.65      4.54 o 
   5   0  11     1252.36     1269.21     10.59 o 
   7   0  11        0.52        1.57      0.48 o 
   9   0  11      112.24      147.19      2.83 o 
 -12   1  11      103.48       74.11      1.73 o 
 -11   1  11     1240.29     1026.67      7.86 o 
 -10   1  11      155.83      154.39      3.20 o 
  -9   1  11      116.27      101.48      2.94 o 
  -8   1  11     1699.38     1875.85     13.74 o 
  -7   1  11     1622.22     2070.94     14.99 o 
  -6   1  11      175.56      191.08      4.60 o 
  -5   1  11      229.60      290.08      5.64 o 
  -4   1  11      120.12      123.21      3.53 o 
  -3   1  11       33.51       27.90      0.92 o 
  -2   1  11      361.69      346.25      5.00 o 
  -1   1  11     3027.42     2758.88     16.06 o 
   0   1  11       80.20       91.95      4.04 o 
   1   1  11      384.31      402.11      5.23 o 
   2   1  11      942.11      935.90      8.62 o 
   3   1  11      260.10      220.97      3.99 o 
   4   1  11      338.66      351.80      5.11 o 
   5   1  11      108.45      129.83      3.16 o 
   6   1  11        9.80       12.11      0.84 o 
   7   1  11       43.39       39.74      1.21 o 
   8   1  11       31.91       31.89      0.99 o 
   9   1  11       27.64       33.43      0.99 o 
  10   1  11        2.07        2.96      0.37 o 
 -11   2  11       68.14       55.19      1.50 o 
 -10   2  11       48.18       44.99      1.28 o 
  -9   2  11      626.60      625.71      6.61 o 
  -8   2  11      495.79      534.35      6.54 o 
  -7   2  11       18.47       16.65      0.99 o 
  -6   2  11      114.85      139.55      4.04 o 
  -5   2  11      311.30      306.91      5.77 o 
  -4   2  11     1315.39     1185.80     10.77 o 
  -3   2  11       18.35       15.30      0.77 o 
  -2   2  11      449.80      440.32      5.65 o 
  -1   2  11      293.64      290.47      4.47 o 
   0   2  11      162.86      153.40      2.44 o 
   1   2  11      447.20      399.23      5.53 o 
   2   2  11      116.92      112.33      3.01 o 
   3   2  11      287.82      263.78      4.39 o 
   4   2  11       51.77       58.03      1.72 o 
   5   2  11       32.67       34.45      0.95 o 
   6   2  11      158.91      160.06      3.31 o 
   7   2  11       18.75       15.85      0.70 o 
   8   2  11       40.63       43.92      1.36 o 
   9   2  11       26.56       31.75      0.92 o 
 -10   3  11       44.44       31.48      0.92 o 
  -9   3  11        9.74       11.20      0.59 o 
  -8   3  11       65.60       93.23      2.35 o 
  -7   3  11        2.01        3.84      0.73 o 
  -6   3  11       61.76       88.33      2.68 o 
  -5   3  11       13.00       13.32      0.80 o 
  -4   3  11       16.39       15.63      0.77 o 
  -3   3  11       51.76       58.18      1.87 o 
  -2   3  11      539.26      529.46      6.25 o 
  -1   3  11       11.94        7.68      0.66 o 
   0   3  11        7.16        6.58      0.44 o 
   1   3  11      138.94      156.45      3.78 o 
   2   3  11      290.28      292.35      4.65 o 
   3   3  11       13.78       14.78      0.66 o 
   4   3  11       78.06       63.84      1.72 o 
   5   3  11        0.82        0.37      0.37 o 
   6   3  11       36.62       35.93      1.06 o 
   7   3  11        0.45       -0.59      0.59 o 
  -7   4  11        0.08       -0.18      0.69 o 
  -6   4  11        9.56       11.05      0.70 o 
  -5   4  11       21.60       28.95      0.92 o 
  -4   4  11      296.48      269.37      3.84 o 
  -3   4  11      197.24      192.66      3.20 o 
  -2   4  11        0.04       -0.59      0.77 o 
  -1   4  11      142.25      156.37     13.45 o 
   0   4  11       19.43       20.76      1.10 o 
   1   4  11       13.13       17.13      0.77 o 
   2   4  11      136.99      178.72      3.53 o 
   3   4  11        1.22        1.46      0.44 o 
   4   4  11       25.95       28.34      0.84 o 
   5   4  11       85.63       73.54      1.80 o 
 -12   0  12       35.33       26.19      0.77 o 
 -10   0  12      295.93      231.04      3.88 o 
  -8   0  12      168.24      134.02      3.35 o 
  -6   0  12     1969.68     2278.25     15.87 o 
  -4   0  12      139.46      165.56      4.30 o 
  -2   0  12      426.29      422.76      5.94 o 
   0   0  12      176.43      128.49      5.61 o 
   2   0  12      143.54      147.30      3.35 o 
   4   0  12       60.84       68.83      2.09 o 
   6   0  12      287.93      290.85      4.80 o 
   8   0  12       20.86       24.41      0.84 o 
 -12   1  12      219.40      153.49      2.25 o 
 -11   1  12       16.85       12.85      0.62 o 
 -10   1  12       80.73       62.83      1.80 o 
  -9   1  12       49.76       54.22      1.65 o 
  -8   1  12       48.11       47.62      1.43 o 
  -7   1  12       35.66       42.00      1.28 o 
  -6   1  12      163.67      219.74      4.78 o 
  -5   1  12       80.62       90.77      2.86 o 
  -4   1  12      363.33      342.40      5.96 o 
  -3   1  12        5.43        6.44      0.62 o 
  -2   1  12        2.20        0.69      0.51 o 
  -1   1  12      377.23      355.62      4.97 o 
   0   1  12      214.36      211.36      6.17 o 
   1   1  12        0.18        1.35      0.59 o 
   2   1  12      149.51      144.96      3.35 o 
   3   1  12        0.45        0.91      0.51 o 
   4   1  12      463.87      461.93      5.98 o 
   5   1  12      147.08      163.07      3.57 o 
   6   1  12       83.88       93.23      2.75 o 
   7   1  12       15.41       15.11      0.70 o 
   8   1  12       10.62       12.73      0.62 o 
   9   1  12        5.11        5.60      0.44 o 
 -11   2  12      188.61      129.24      2.10 o 
 -10   2  12        0.55        0.22      0.66 o 
  -9   2  12        1.64        1.72      0.51 o 
  -8   2  12      504.21      450.53      5.69 o 
  -7   2  12      480.94      536.86      6.84 o 
  -6   2  12       60.34       71.02      2.27 o 
  -5   2  12      221.22      255.67      5.27 o 
  -4   2  12       30.95       30.61      1.10 o 
  -3   2  12      162.20      142.54      3.38 o 
  -2   2  12       71.34       58.88      1.72 o 
  -1   2  12      322.47      302.32      4.70 o 
   0   2  12       27.22       27.27      2.31 o 
   1   2  12       33.18       28.52      0.95 o 
   2   2  12       13.75       12.70      0.80 o 
   3   2  12      251.21      245.88      4.24 o 
   4   2  12       18.60       20.90      0.77 o 
   5   2  12        2.14        0.26      0.84 o 
   6   2  12       10.93        7.65      0.55 o 
   7   2  12       12.00       14.23      0.66 o 
   8   2  12        1.81        4.02      0.40 o 
  -9   3  12       60.79       53.16      1.43 o 
  -8   3  12       53.46       50.68      1.50 o 
  -7   3  12      129.22      133.88      2.94 o 
  -6   3  12      144.05      200.86      4.08 o 
  -5   3  12       16.81       26.90      1.06 o 
  -4   3  12      365.37      344.29      5.22 o 
  -3   3  12      138.56      118.17      2.98 o 
  -2   3  12       19.96       18.59      0.84 o 
  -1   3  12        1.38        1.90      0.51 o 
   0   3  12       53.16       64.36      7.09 o 
   1   3  12       25.22       28.41      1.06 o 
   2   3  12       33.91       37.42      1.06 o 
   3   3  12       96.12       88.87      2.42 o 
   4   3  12        5.18        5.45      0.48 o 
   5   3  12        0.35        0.40      0.55 o 
   6   3  12       20.43       19.62      0.66 o 
   7   3  12       55.13       40.77      1.25 o 
  -6   4  12        5.34        4.57      0.55 o 
  -5   4  12        2.49        4.83      0.62 o 
  -4   4  12       23.52       25.11      0.77 o 
  -3   4  12       31.52       27.94      0.88 o 
  -2   4  12       56.54       62.19      1.76 o 
  -1   4  12        2.92        3.06      0.34 o 
   0   4  12       28.92       29.53      0.63 o 
   1   4  12      107.50      103.93      3.47 o 
   2   4  12       56.45       69.02      1.80 o 
   3   4  12       14.57       22.65      0.77 o 
   4   4  12       77.05       88.49      2.09 o 
 -11   0  13      160.47      130.51      2.39 o 
  -9   0  13      873.13      759.88      7.42 o 
  -7   0  13        9.83       15.26      0.80 o 
  -5   0  13     5744.19     6462.52     33.22 o 
  -3   0  13     2868.14     3324.66     21.98 o 
  -1   0  13      132.76      165.28      3.49 o 
   1   0  13        3.57        3.55      0.48 o 
   3   0  13      415.74      450.81      5.97 o 
   5   0  13     1066.95     1159.10      9.88 o 
   7   0  13      526.38      553.53      6.00 o 
   9   0  13       14.64       18.77      0.59 o 
 -11   1  13       33.30       22.60      0.66 o 
 -10   1  13       72.21       62.04      1.83 o 
  -9   1  13     1133.47     1045.94      8.62 o 
  -8   1  13      195.59      186.31      3.72 o 
  -7   1  13        6.54       25.02      0.95 o 
  -6   1  13      850.35      998.95     10.00 o 
  -5   1  13      252.61      298.71      5.72 o 
  -4   1  13      132.76      145.71      3.97 o 
  -3   1  13     1884.77     1675.01     13.26 o 
  -2   1  13      446.38      432.94      6.09 o 
  -1   1  13        5.92        8.74      0.62 o 
   0   1  13      383.16      390.69     10.23 o 
   1   1  13     1492.69     1408.37     11.02 o 
   2   1  13      194.41      200.90      3.98 o 
   3   1  13       49.84       42.64      1.25 o 
   4   1  13      216.99      218.19      3.98 o 
   5   1  13      184.24      198.46      3.79 o 
   6   1  13       49.60       48.98      1.47 o 
   7   1  13       17.00       19.47      0.70 o 
   8   1  13       30.95       29.37      0.92 o 
   9   1  13        5.66        5.19      0.40 o 
 -11   2  13       79.52       53.33      1.28 o 
 -10   2  13       71.49       65.10      1.65 o 
  -9   2  13       91.04       78.78      2.05 o 
  -8   2  13       11.08       10.76      0.66 o 
  -7   2  13      380.84      408.05      5.59 o 
  -6   2  13     1461.91     1789.46     13.99 o 
  -5   2  13      104.32      116.34      3.16 o 
  -4   2  13       19.16       21.96      0.99 o 
  -3   2  13       65.84       53.66      1.61 o 
  -2   2  13      615.47      515.64      6.38 o 
  -1   2  13       30.25       33.98      1.03 o 
   0   2  13       10.13        9.81      1.12 o 
   1   2  13        0.77        2.27      0.51 o 
   2   2  13       49.89       48.06      1.43 o 
   3   2  13      136.21      123.89      2.90 o 
   4   2  13      282.43      301.46      4.43 o 
   5   2  13       18.40       14.46      0.70 o 
   6   2  13        0.02       -0.04      0.40 o 
   7   2  13       11.96       15.84      0.62 o 
   8   2  13       61.58       47.75      1.39 o 
  -9   3  13        7.50        6.73      0.40 o 
  -8   3  13      349.22      308.01      3.60 o 
  -7   3  13        0.67        1.02      1.06 o 
  -6   3  13       10.12        6.26      0.70 o 
  -5   3  13        0.40        0.00      0.99 o 
  -4   3  13      273.87      264.30      4.58 o 
  -3   3  13       80.30       90.88      2.57 o 
  -2   3  13      498.01      475.02      5.76 o 
  -1   3  13       84.84       80.14      2.35 o 
   0   3  13      278.02      321.10     34.85 o 
   1   3  13       31.40       40.71      1.24 o 
   2   3  13       84.68       95.15      2.64 o 
   3   3  13        8.19       11.56      0.62 o 
   4   3  13       11.44       12.29      0.62 o 
   5   3  13        8.68        7.13      0.48 o 
   6   3  13       60.78       59.88      1.58 o 
  -5   4  13       65.57      105.59      2.35 o 
  -4   4  13        2.11        2.78      0.55 o 
  -3   4  13        8.85        7.98      0.51 o 
  -2   4  13      171.95      172.09      2.80 o 
  -1   4  13        1.57        1.88      0.30 o 
   0   4  13       72.60       72.74      4.09 o 
   1   4  13        0.25        1.01      0.44 o 
   2   4  13       13.15       15.37      0.62 o 
 -10   0  14     1340.52     1016.76      7.59 o 
  -8   0  14        8.31        9.62      0.62 o 
  -6   0  14     1280.20     1330.21     11.17 o 
  -4   0  14     2257.89     2480.07     18.03 o 
  -2   0  14      187.87      221.19      4.67 o 
   0   0  14     1523.43     1380.33     52.94 o 
   2   0  14       30.47       29.98      0.99 o 
   4   0  14      125.95      119.07      2.97 o 
   6   0  14       20.41       23.17      0.88 o 
   8   0  14       52.66       52.52      1.54 o 
 -11   1  14       71.83       56.02      1.39 o 
 -10   1  14      573.08      424.69      4.41 o 
  -9   1  14        1.93        0.40      0.80 o 
  -8   1  14     1258.10     1098.68      8.95 o 
  -7   1  14      250.79      257.57      4.43 o 
  -6   1  14      113.78      139.10      3.56 o 
  -5   1  14        8.32        9.29      0.95 o 
  -4   1  14     1070.83     1123.63     11.44 o 
  -3   1  14      219.19      197.63      4.38 o 
  -2   1  14       18.57       18.01      0.91 o 
  -1   1  14      135.43      122.17      3.09 o 
   0   1  14        0.44        2.14      1.06 o 
   1   1  14       26.18       30.09      0.99 o 
   2   1  14      919.17      902.27      8.82 o 
   3   1  14      129.82      125.73      3.05 o 
   4   1  14       28.59       24.31      0.88 o 
   5   1  14       15.47       16.14      0.73 o 
   6   1  14      115.26      126.11      2.68 o 
   7   1  14       16.17       17.13      0.70 o 
   8   1  14       28.90       26.22      0.77 o 
 -10   2  14      237.51      174.12      2.36 o 
  -9   2  14       63.53       57.89      1.69 o 
  -8   2  14        7.99        9.73      0.66 o 
  -7   2  14       14.55       13.50      0.81 o 
  -6   2  14        3.37        1.10      1.17 o 
  -5   2  14      237.29      294.25      5.42 o 
  -4   2  14      312.47      308.01      5.54 o 
  -3   2  14      532.15      519.39      6.85 o 
  -2   2  14        0.59        1.13      0.59 o 
  -1   2  14      876.74      805.79      8.02 o 
   0   2  14      197.55      189.71     11.93 o 
   1   2  14        1.54        1.06      0.51 o 
   2   2  14       63.12       74.88      2.09 o 
   3   2  14       51.83       51.29      1.47 o 
   4   2  14        1.68        2.34      0.48 o 
   5   2  14       66.05       64.74      1.91 o 
   6   2  14       44.03       44.81      1.32 o 
   7   2  14        0.59        0.18      0.33 o 
  -8   3  14       44.76       33.49      1.03 o 
  -7   3  14     1421.19     1458.23      9.17 o 
  -6   3  14        0.82        2.30      0.73 o 
  -5   3  14       90.95      113.71      3.08 o 
  -4   3  14       26.27       31.67      1.03 o 
  -3   3  14      232.60      212.47      3.87 o 
  -2   3  14       62.66       60.18      1.83 o 
  -1   3  14       78.32       76.50      2.16 o 
   0   3  14       14.34       18.14      2.27 o 
   1   3  14       94.69      140.91      3.41 o 
   2   3  14       20.97       27.08      0.88 o 
   3   3  14      353.00      396.09      4.78 o 
   4   3  14        0.14       -0.15      0.66 o 
   5   3  14       80.37       89.70      1.98 o 
  -4   4  14      289.30      446.71      4.59 o 
  -3   4  14       37.22       42.38      1.32 o 
  -2   4  14        0.37        0.55      0.37 o 
  -1   4  14      309.11      340.10     14.51 o 
   0   4  14        1.70        2.79      0.25 o 
   1   4  14       52.80       43.81      4.84 o 
 -11   0  15      352.27      229.26      2.60 o 
  -9   0  15      380.51      313.25      4.04 o 
  -7   0  15      251.76      214.36      3.84 o 
  -5   0  15      512.85      570.70      7.10 o 
  -3   0  15        0.09        0.73      1.17 o 
  -1   0  15       60.63       61.02      1.83 o 
   1   0  15      963.45      913.74      8.64 o 
   3   0  15        9.13       11.56      0.70 o 
   5   0  15      157.15      176.03      3.31 o 
   7   0  15      158.82      161.69      2.69 o 
 -10   1  15      108.29       63.07      1.58 o 
  -9   1  15      141.24      120.43      2.39 o 
  -8   1  15       23.51       25.48      0.81 o 
  -7   1  15       18.58       19.21      0.88 o 
  -6   1  15      114.74      116.02      3.08 o 
  -5   1  15     1348.81     1486.97     12.56 o 
  -4   1  15      116.14      128.14      3.30 o 
  -3   1  15      317.25      302.56      5.54 o 
  -2   1  15      575.91      583.21      7.49 o 
  -1   1  15        0.87        0.73      0.88 o 
   0   1  15       44.81       42.83      1.41 o 
   1   1  15       70.99       62.29      1.80 o 
   2   1  15        1.29        0.99      0.99 o 
   3   1  15       42.25       40.69      1.28 o 
   4   1  15       10.23       11.52      0.62 o 
   5   1  15        0.59        1.39      0.44 o 
   6   1  15        4.25        4.72      0.48 o 
   7   1  15      151.02      152.63      2.58 o 
  -9   2  15       78.84       59.55      1.47 o 
  -8   2  15      117.77      105.39      2.20 o 
  -7   2  15      116.50      107.97      2.53 o 
  -6   2  15      100.89       96.41      2.75 o 
  -5   2  15       31.70       29.22      1.10 o 
  -4   2  15       33.18       46.83      1.39 o 
  -3   2  15      310.88      301.40      5.25 o 
  -2   2  15      199.13      227.42      4.23 o 
  -1   2  15       30.97       27.64      0.99 o 
   0   2  15      118.88      142.47     10.81 o 
   1   2  15       94.02      108.24      3.05 o 
   2   2  15       48.35       50.41      1.47 o 
   3   2  15        0.20       -0.80      0.80 o 
   4   2  15       69.67       71.83      2.02 o 
   5   2  15       88.05       89.54      2.13 o 
   6   2  15        0.27       -0.11      0.59 o 
  -7   3  15        0.46        1.39      0.44 o 
  -6   3  15       90.18      116.97      2.42 o 
  -5   3  15       64.75       61.56      1.83 o 
  -4   3  15        5.99        4.43      0.66 o 
  -3   3  15        5.56        6.18      0.59 o 
  -2   3  15       39.00       34.65      1.03 o 
  -1   3  15      236.38      252.14      3.36 o 
   0   3  15       51.04       58.29      1.25 o 
   1   3  15       19.33       20.17      0.88 o 
   2   3  15       40.64       48.54      1.47 o 
   3   3  15       19.62       20.79      0.77 o 
   4   3  15       17.38       21.81      0.73 o 
 -10   0  16       60.22       45.98      1.28 o 
  -8   0  16      184.58      167.42      2.95 o 
  -6   0  16      246.97      206.52      3.72 o 
  -4   0  16      156.05      155.40      3.82 o 
  -2   0  16     1026.90     1260.05     12.17 o 
   0   0  16       24.71       34.56      0.75 o 
   2   0  16       56.97       68.01      2.09 o 
   4   0  16       51.87       61.15      1.76 o 
   6   0  16       44.81       49.32      1.36 o 
 -10   1  16       78.97       44.26      1.17 o 
  -9   1  16      188.06      138.19      2.32 o 
  -8   1  16      801.37      604.10      5.53 o 
  -7   1  16       56.79       48.92      1.54 o 
  -6   1  16      309.67      275.53      4.29 o 
  -5   1  16        3.53        5.71      0.66 o 
  -4   1  16      143.27      148.87      3.90 o 
  -3   1  16       65.00       55.49      1.65 o 
  -2   1  16      185.92      209.98      4.56 o 
  -1   1  16        2.34        1.72      0.51 o 
   0   1  16        3.81        3.62      0.69 o 
   1   1  16      106.06      117.34      3.01 o 
   2   1  16       76.59       85.73      2.53 o 
   3   1  16        0.98        1.79      0.44 o 
   4   1  16      103.27      118.09      2.64 o 
   5   1  16       16.94       20.97      0.73 o 
   6   1  16       24.19       27.20      0.84 o 
  -9   2  16       43.69       40.93      1.10 o 
  -8   2  16       37.10       33.37      1.06 o 
  -7   2  16        2.42        3.00      0.51 o 
  -6   2  16        5.24        4.46      0.59 o 
  -5   2  16      326.62      347.41      5.07 o 
  -4   2  16       50.21       51.66      1.54 o 
  -3   2  16       23.42       28.62      1.06 o 
  -2   2  16      360.63      343.34      5.26 o 
  -1   2  16      564.50      587.55      6.56 o 
   0   2  16        7.93       13.53      3.62 o 
   1   2  16       23.44       28.48      1.06 o 
   2   2  16        0.08        0.33      0.51 o 
   3   2  16        6.82       11.52      0.70 o 
   4   2  16        0.00        0.44      0.66 o 
   5   2  16       20.52       20.94      0.70 o 
  -6   3  16        6.24        4.21      0.48 o 
  -5   3  16      540.40      592.97      5.42 o 
  -4   3  16        1.15        0.55      0.55 o 
  -3   3  16       18.32       18.70      0.81 o 
  -2   3  16        0.72        0.40      0.84 o 
  -1   3  16       12.15       13.14      0.46 o 
   0   3  16        1.05        2.51      0.53 o 
   1   3  16      205.54      250.59      3.58 o 
   2   3  16        0.12        0.04      0.66 o 
   3   3  16        3.52        3.26      0.44 o 
  -9   0  17      935.37      648.25      4.97 o 
  -7   0  17      570.79      440.84      4.81 o 
  -5   0  17       77.04       67.11      1.94 o 
  -3   0  17        2.61        4.13      0.69 o 
  -1   0  17      340.35      392.18      6.10 o 
   1   0  17      202.64      182.55      3.57 o 
   3   0  17      577.07      652.88      6.60 o 
   5   0  17       38.18       37.36      1.06 o 
  -9   1  17       56.48       42.71      1.17 o 
  -8   1  17       35.38       24.14      0.77 o 
  -7   1  17      853.61      736.21      6.18 o 
  -6   1  17      217.18      206.67      3.43 o 
  -5   1  17       38.61       37.87      1.06 o 
  -4   1  17      406.38      452.62      6.08 o 
  -3   1  17      961.94      997.48      9.89 o 
  -2   1  17       38.51       47.42      1.46 o 
  -1   1  17        1.07        1.98      0.59 o 
   0   1  17      175.29      185.47      7.71 o 
   1   1  17       57.80       53.14      1.69 o 
   2   1  17       11.80       14.64      0.73 o 
   3   1  17       42.35       53.41      1.61 o 
   4   1  17        2.90        3.55      0.48 o 
   5   1  17       12.21       12.95      0.55 o 
  -8   2  17      111.40       78.99      1.54 o 
  -7   2  17      317.14      235.73      3.00 o 
  -6   2  17      363.12      332.33      3.93 o 
  -5   2  17      132.25      142.04      2.87 o 
  -4   2  17       34.42       42.84      1.28 o 
  -3   2  17        9.15        7.87      0.73 o 
  -2   2  17       53.96       59.80      1.83 o 
  -1   2  17      166.92      182.89      3.57 o 
   0   2  17      536.62      623.20      8.14 o 
   1   2  17       44.59       59.09      1.90 o 
   2   2  17       61.18       95.39      2.64 o 
   3   2  17       38.73       53.26      1.58 o 
   4   2  17       97.75      109.31      2.42 o 
  -5   3  17        1.99        1.76      0.37 o 
  -4   3  17      398.93      522.61      4.84 o 
  -3   3  17        2.47        5.08      0.55 o 
  -2   3  17      119.43      148.64      2.79 o 
  -1   3  17        0.15       -0.17      0.47 o 
   0   3  17       36.91       37.48      5.55 o 
   1   3  17       92.14       81.39      1.80 o 
  -8   0  18     1252.44      926.77      6.22 o 
  -6   0  18      130.53       93.12      2.13 o 
  -4   0  18      316.57      282.94      4.18 o 
  -2   0  18       16.81       16.32      0.88 o 
   0   0  18       58.64       58.77      3.30 o 
   2   0  18       19.04       27.38      0.88 o 
   4   0  18      153.87      163.15      2.76 o 
  -8   1  18      155.52      117.59      1.88 o 
  -7   1  18        6.09        5.56      0.51 o 
  -6   1  18       12.72       11.78      0.66 o 
  -5   1  18        3.64        4.79      0.55 o 
  -4   1  18        2.17        2.08      0.51 o 
  -3   1  18      163.04      163.10      3.46 o 
  -2   1  18      600.59      694.23      7.88 o 
  -1   1  18        2.60        6.36      0.62 o 
   0   1  18        0.06        1.72      0.49 o 
   1   1  18       46.44       59.20      1.87 o 
   2   1  18      161.55      206.46      3.72 o 
   3   1  18        9.71       11.93      0.66 o 
   4   1  18        4.28        2.27      0.44 o 
  -7   2  18       83.87       78.35      1.51 o 
  -6   2  18       52.25       42.41      1.17 o 
  -5   2  18      399.35      399.29      4.16 o 
  -4   2  18      316.27      319.37      4.07 o 
  -3   2  18        5.95        4.90      0.62 o 
  -2   2  18      117.16      118.58      2.79 o 
  -1   2  18       63.21       72.74      2.16 o 
   0   2  18        3.67        4.02      0.41 o 
   1   2  18        1.96        3.29      0.51 o 
   2   2  18       15.28       22.36      0.84 o 
  -7   0  19       30.31       23.22      0.70 o 
  -5   0  19        1.56        0.44      0.69 o 
  -3   0  19      309.63      312.42      4.36 o 
  -1   0  19       86.28      104.49      2.72 o 
   1   0  19        9.49        8.60      0.62 o 
   3   0  19       21.26       26.14      0.77 o 
  -7   1  19       84.10       52.35      1.32 o 
  -6   1  19       34.47       27.62      0.81 o 
  -5   1  19      222.30      191.99      2.80 o 
  -4   1  19      219.13      205.12      3.13 o 
  -3   1  19        4.52        5.16      0.59 o 
  -2   1  19       55.64       65.09      1.87 o 
  -1   1  19       15.79       16.98      0.88 o 
   0   1  19        0.59        0.18      0.61 o 
   1   1  19        0.84        4.02      0.51 o 
   2   1  19        5.47        8.49      0.62 o 
  -5   2  19       59.86       46.10      1.25 o 
  -4   2  19        7.75       15.73      0.59 o 
  -3   2  19        2.11        2.41      0.44 o 
  -2   2  19       39.61       56.82      1.69 o 
  -1   2  19       28.33       26.44      0.81 o 
   0   2  19        4.36        3.04      0.35 o 
  -6   0  20     1943.85     1406.11      7.97 o 
  -4   0  20       10.95        9.11      0.44 o 
  -2   0  20       62.58       57.34      1.72 o 
   0   0  20      164.64      182.79      2.28 o 
  -5   1  20       20.25       17.64      0.55 o 
  -4   1  20       42.04       35.58      0.99 o 
  -3   1  20       93.86       96.97      1.95 o 
  -2   1  20      108.28      108.64      2.31 o 
  -1   1  20       16.28       19.14      0.70 o 
   0   1  20      237.71      255.45     22.36 o 
                                                 
